# Supplementary material for: Quantitative Proteomic Analysis of Plasma after Remote Ischemic Conditioning in a Rhesus Monkey Ischemic Stroke Model
Source: Biomolecules. 2021 Aug 6;11(8):1164. doi: 10.3390/biom11081164 (PMC8393806; doi:10.3390/biom11081164)
Supplement: Supplementary file 1 [file biomolecules-11-01164-s001.zip]

Archive with 1 entries (1 files):
- biomolecules-1299813-supplementary.pdf
